# Supplementary material for: TNFα Induces Müller Glia to Transition From Non-proliferative Gliosis to a Regenerative Response in Mutant Zebrafish Presenting Chronic Photoreceptor Degeneration
Source: Front Cell Dev Biol. 2019 Nov 26;7:296. doi: 10.3389/fcell.2019.00296 (PMC6962764; doi:10.3389/fcell.2019.00296)
Supplement: Supplementary file 1 [file Data_Sheet_1.zip]

Archive with 1 entries (1 files):
- Supplementary Figures Iribarne.docx
